# Supplementary material for: Stable Isotope Analyses Reveal Impact of Fe and Zn on Cd Uptake and Translocation by Theobroma cacao
Source: Plants (Basel). 2024 Feb 17;13(4):551. doi: 10.3390/plants13040551 (PMC10893372; doi:10.3390/plants13040551)
Supplement: Supplementary file 1 [file plants-13-00551-s001.zip]

Archive with 1 entries (1 files):
- plants-2801716-supplementary.pdf
